# Supplementary material for: Photon-Counting Detector CT Virtual Monoenergetic Images in Cervical Trauma Imaging—Optimization of Dental Metal Artifacts and Image Quality
Source: Diagnostics (Basel). 2024 Mar 15;14(6):626. doi: 10.3390/diagnostics14060626 (PMC10968735; doi:10.3390/diagnostics14060626)
Supplement: Supplementary file 1 [file diagnostics-14-00626-s001.zip]

Archive with 1 entries (1 files):
- diagnostics-2861364-supplementary.pdf
